# Supplementary material for: Effects of Thyme (Thymus vulgaris L.) Essential Oil on Aging-Induced Brain Inflammation and Blood Telomere Attrition in Chronologically Aged C57BL/6J Mice
Source: Antioxidants (Basel). 2023 May 30;12(6):1178. doi: 10.3390/antiox12061178 (PMC10295563; doi:10.3390/antiox12061178)
Supplement: Supplementary file 1 [file antioxidants-12-01178-s001.zip]

Archive with 1 entries (1 files):
- antioxidants-2397876-supplementary.pdf
